# Supplementary material for: Comparison of Urinary Tract Infection Rates Between Transperineal Prostate Biopsies with and Without Prophylactic Antibiotics: An Updated Systematic Review and Meta-Analysis
Source: Medicina (Kaunas). 2025 Jan 23;61(2):198. doi: 10.3390/medicina61020198 (PMC11857401; doi:10.3390/medicina61020198)
Supplement: Supplementary file 1 [file medicina-61-00198-s001.zip]

Archive with 1 entries (1 files):
- medicina-3413980-supplementary.pdf
